# Supplementary material for: Complete Assignments of 1H and 13C NMR Chemical Shift Changes Observed upon Protection of Hydroxy Group in Borneol and Isoborneol and Their DFT Verification
Source: Molecules. 2025 Jan 28;30(3):597. doi: 10.3390/molecules30030597 (PMC11819931; doi:10.3390/molecules30030597)
Supplement: Supplementary file 1 [file molecules-30-00597-s001.zip]

Archive with 1 entries (1 files):
- molecules-3420509-supplementary.pdf
